# Supplementary material for: Free Energy Barriers for Passive Drug Transport through the Mycobacterium tuberculosis Outer Membrane: A Molecular Dynamics Study
Source: Int J Mol Sci. 2024 Jan 13;25(2):1006. doi: 10.3390/ijms25021006 (PMC10815926; doi:10.3390/ijms25021006)
Supplement: Supplementary file 1 [file ijms-25-01006-s001.zip]

Archive with 1 entries (1 files):
- ijms-2782873-supplementary.pdf
